# Supplementary material for: Novel Fluorescent Nanobiosensors for Rapid and Sensitive Detection of Organophosphorus Pesticide Residues in Angelica sinensis: A Performance Evaluation Against LC-MS
Source: Biosensors (Basel). 2026 Jun 1;16(6):311. doi: 10.3390/bios16060311 (PMC13297375; doi:10.3390/bios16060311)
Supplement: Supplementary file 1 [file biosensors-16-00311-s001.zip]

Archive with 1 entries (1 files):
- biosensors-4281477-Supplementary.pdf
